# Supplementary material for: Possibility of Using By-Products with High NDF Content to Alter the Fecal Short Chain Fatty Acid Profiles, Bacterial Community, and Digestibility of Lactating Dairy Cows
Source: Microorganisms. 2022 Aug 27;10(9):1731. doi: 10.3390/microorganisms10091731 (PMC9505624; doi:10.3390/microorganisms10091731)
Supplement: Supplementary file 1 [file microorganisms-10-01731-s001.zip]

Archive with 1 entries (1 files):
- microorganisms-1854281-supplementary.pdf
